# Supplementary material for: Vaginal Dysbiotic Microbiome in Women With No Symptoms of Genital Infections
Source: Front Cell Infect Microbiol. 2022 Jan 12;11:760459. doi: 10.3389/fcimb.2021.760459 (PMC8790106; doi:10.3389/fcimb.2021.760459)
Supplement: Supplementary Table 1 — Sequence statistics of the samples after deionizing by DADA2 [file Table_1.xlsx]

## Sheet: Sheet1
Supplementary table 1. Sequence statistics of the samples after denoising by DADA2
sample-id	input	filtered	denoised	merged	non-chimeric
#q2:types	numeric	numeric	numeric	numeric	numeric
V142	171492	148481	148481	147030	118878
V145	146808	118242	118242	115136	24950
V146	177667	152406	152406	151679	123976
V147	126787	109104	109104	108417	82330
V148	243382	136336	136336	133417	80106
V149	210206	108880	108880	106248	33577
V150	156917	138051	138051	137178	114922
V155	217938	118169	118169	113216	34995
V156	185664	101596	101596	99376	56903
V160	187559	153526	153526	144842	32618
V161	175510	88603	88603	86933	47797
V163	198265	163200	163200	162080	42165
V168	167269	147617	147617	145018	107108
V171	97570	51809	51809	50368	33134
V174	236205	125038	125038	120981	59106
V175	141866	123491	123491	120946	49055
V177	193495	162828	162828	160110	46070
V179	212472	112371	112371	108394	36326
V182	176200	90705	90705	87316	36271
V183	168258	142247	142247	141508	77108
V184	178732	151115	151115	148639	48474
V204	186610	151214	151214	151007	89193
V205	205570	180212	180212	179853	123703
V209	194782	166131	166131	164151	96131
V211	182060	145882	145882	145585	83969
V212	206922	89532	89532	87095	29133
V213	197783	159554	159554	155862	45593
V219	283429	149391	149391	143828	27145
V220	190977	169016	169016	167668	105315
V222	173445	145681	145681	144673	80930
V225	173747	140466	140466	139662	54969
V230	223860	112202	112202	109242	22666
V232	270929	128565	128565	125296	47920
V234	224412	116995	116995	112527	21297
V235	331730	140756	140756	138067	34967
V237	176600	81576	81576	78622	14316
V247	171769	88171	88171	85810	14784
V248	163599	79750	79750	77219	27866
V249	193753	90778	90778	86570	18859
